# Supplementary material for: Vaccine Development in the Time of COVID-19: The Relevance of the Risklick AI to Assist in Risk Assessment and Optimize Performance
Source: Front Digit Health. 2021 Nov 2;3:745674. doi: 10.3389/fdgth.2021.745674 (PMC8593331; doi:10.3389/fdgth.2021.745674)
Supplement: Supplementary Table 1 — List of publications used for the semi-automated artificial intelligence (AI) risk calculation. [file Table_1.XLSX]

## Sheet: Supple table 1
n°	Publication Title	Journal name	DOI		n°	Publication Title	Journal name	DOI
1	DNA-based influenza vaccines as immunoprophylactic agents toward universality	Future Microbiology	doi: 10.2217/fmb.15.110		12	DNA Vaccine Expressing Conserved Influenza Virus Proteins Protective Against H5N1 Challenge Infection in Mice	ermerg infect dis	doi: 10.3201/eid0805.010476
2	Immune responses in COVID-19 and potential vaccines: Lessons learned from SARS and MERS epidemic	Asian Pac J Allergy Immunol	doi: 10.12932/AP-200220-0772		13	Generation and Characterization of DNA Vaccines Targeting the Nucleocapsid Protein of Severe Acute Respiratory Syndrome Coronavirus	Vaccines and Antiviral Agents	doi: 10.1128/jvi.78.9.4638-4645.2004.
3	Engineering attenuated virus vaccines by controlling replication fidelity	Nature Medicine	doi.org/10.1038/nm1726		14	Immune responses with DNA vaccines encoded different gene fragments of severe acute respiratory syndrome coronavirus in BALB/c mice	Biochemical and Biophysical Res Comm.	doi: 10.1016/j.bbrc.2004.11.147
4	A DNA vaccine induces SARS coronavirus neutralization and protective immunity in mice	Nature	doi.org/10.1038/nature02463		15	DNA vaccine encoding Middle East respiratory syndrome coronavirus S1 protein induces protective immune responses in mice	Vaccine	doi: 10.1016/j.vaccine.2017.02.063
5	The development of vaccines against SARS corona virus in mice and SCID-PBL/hu mice	Vaccine	doi: 10.1016/j.vaccine.2005.01.036		16	Comparative analysis of the immunogenicity of SARS-CoV nucleocapsid DNA vaccine administrated with different routes in mouse model	Vaccine	doi: 10.1016/j.vaccine.2009.01.021
6	Impact of glycosylation on the immunogenicity of a DNA-based influenza H5 HA vaccine	Virology	10.1016/s0042-6822(03)00008-4		17	DNA Vaccines: Recent Developments and Future Possibilities	Human gene therapy	doi: 10.1089/hum.2006.17.1051.
7	Response to a DNA vaccine against the H5N1 virus depending on the chicken line and number of doses	virology	doi.org/10.1186/s12985-020-01335-9		18	Universal M2 ectodomain-based influenza A vaccines: preclinical and clinical developments	Expert Rev Vaccines	doi: 10.1586/erv.09.6.
8	Novel Viral Vectored Vaccines for the Prevention of Influenza	Virology	doi.org/10.2119/molmed.2012.00147		19	Covid-19:What To Watch In Vaccines	Morgan Stanley Research	x
9	Vaxfectin™-Formulated Influenza DNA Vaccines Encoding NP and M2 Viral Proteins Protect Mice against Lethal Viral Challenge	human vaccines	doi.org/10.4161/hv.3.5.4175		20	A double-inactivated whole virus candidate SARS coronavirus vaccine stimulates neutralising and protective antibody responses	Vaccine	doi: 10.1016/j.vaccine.2005.08.055
10	Strategies for inducing protection against avian influenza A virus subtypes with DNA vaccines	vaccine	doi.org/10.1016/S0264-410X(99)00485-5		21	Development of a mammalian cell (Vero) derived candidate influenza virus vaccine	Vaccine	doi: 10.1016/s0264-410x(97)00301-0.
n°	Publication Title	Journal name	DOI		n°	Publication Title	Journal name	DOI
21	Development of a mammalian cell (Vero) derived candidate influenza virus vaccine	Vaccine	doi: 10.1016/s0264-410x(97)00301-0.		30	SARS-Associated Coronavirus	n engl j med	DOI: 10.1056/NEJMp030078
22	Inactivated SARS-CoV Vaccine Prepared from Whole Virus Induces a High Level of Neutralizing Antibodies in BALB/c Mice	DNA and Cell Biology	doi: 10.1089/104454904323145272		31	Live attenuated influenza virus vaccines by computer-aided rational design	Nature Biotechn	doi: 10.1038/nbt.1636
23	A subcutaneously injected UV-inactivated SARS coronavirus vaccine elicits systemic humoral immunity in mice	International Immunology	doi: 10.1093/intimm/dxh143.		32	Preliminary Assessment of the Efficacy of a T-cell-based Influenza Vaccine, MVA-NP+M1, in Humans	Clin Infect Dis.	doi: 10.1093/cid/cis327
24	Review of accidents caused by incomplete inactivation of viruses.	Devlps in Biol Stand	x		33	Effects of a SARS-associated coronavirus vaccine in monkeys	Lancet	doi.org/10.1016/S0140-6736(03)14962-8
25	A live, impaired-fidelity coronavirus vaccine protects in an aged, immunocompromised mouse model of lethal disease	Nature Medicine	doi: 10.1038/nm.2972		34	Coronavirus Vaccine Tracker - The New York Times	NYT	x
26	A Live Attenuated Severe Acute Respiratory Syndrome Coronavirus Is Immunogenic and Efficacious in Golden Syrian Hamsters	journal of virology	doi: 10.1128/JVI.00304-08		Suppl. Table 1: List of publication used for semi-automated AI risk calculation.
27	Mucosal immunisation of African green monkeys (Cercopithecus aethiops) with an attenuated parainfluenza virus expressing the SARS coronavirus spike protein for the prevention of SARS	The Lancet	doi: 10.1016/S0140-6736(04)16501-X
28	Severe acute respiratory syndrome vaccine development: experiences of vaccination against avian infectious bronchitis coronavirus	Avian Pathology	doi: 10.1080/03079450310001621198.
29	Avian coronavirus infectious bronchitis attenuated live vaccines undergo selection of subpopulations and mutations following vaccination	Vaccine	doi: 10.1016/j.vaccine.2008.01.006.
