# Supplementary material for: Vaccine Development in the Time of COVID-19: The Relevance of the Risklick AI to Assist in Risk Assessment and Optimize Performance
Source: Front Digit Health. 2021 Nov 2;3:745674. doi: 10.3389/fdgth.2021.745674 (PMC8593331; doi:10.3389/fdgth.2021.745674)
Supplement: Supplementary Table 2 — Definition of the variables used to assess the risk of vaccine technologies. [file Table_2.XLSX]

## Sheet: Figure 1
Safety.

## Sheet: Table 1
	DNA-based	RNA-based	Inactivated virus	Live attenuated virus	Protein subunit	viral vector	VLP
Safety	8	6	15	15	2	12	4
Cost of good sold	2	3	20	20	6	6	6
Manufacturing scalability	4	8	10	10	2	20	16
Manufacturing process	3	12	5	5	2	20	6
Time of availability	20	5	10	8	12	4	25
Shipping	1	10	2	3	4	9	4
Duration of immunity	25	20	1	2	20	12	12
Table 1

## Sheet: Supple table 1
n°	Publication Title	Journal name	DOI
1	DNA-based influenza vaccines as immunoprophylactic agents toward universality	Future Microbiology	doi: 10.2217/fmb.15.110
2	Immune responses in COVID-19 and potential vaccines: Lessons learned from SARS and MERS epidemic	Asian Pac J Allergy Immunol	doi: 10.12932/AP-200220-0772
3	Engineering attenuated virus vaccines by controlling replication fidelity	Nature Medicine	doi.org/10.1038/nm1726
4	A DNA vaccine induces SARS coronavirus neutralization and protective immunity in mice	Nature	doi.org/10.1038/nature02463
5	The development of vaccines against SARS corona virus in mice and SCID-PBL/hu mice	Vaccine	doi: 10.1016/j.vaccine.2005.01.036
6	Impact of glycosylation on the immunogenicity of a DNA-based influenza H5 HA vaccine	Virology	10.1016/s0042-6822(03)00008-4
7	Response to a DNA vaccine against the H5N1 virus depending on the chicken line and number of doses	virology	doi.org/10.1186/s12985-020-01335-9
8	Novel Viral Vectored Vaccines for the Prevention of Influenza	Virology	doi.org/10.2119/molmed.2012.00147
9	Vaxfectin™-Formulated Influenza DNA Vaccines Encoding NP and M2 Viral Proteins Protect Mice against Lethal Viral Challenge	human vaccines	doi.org/10.4161/hv.3.5.4175
10	Strategies for inducing protection against avian influenza A virus subtypes with DNA vaccines	vaccine	doi.org/10.1016/S0264-410X(99)00485-5
11	Immunogenicity of novel consensus-based DNA vaccines against avian influenza	vaccine	doi: 10.1016/j.vaccine.2007.01.063
12	DNA Vaccine Expressing Conserved Influenza Virus Proteins Protective Against H5N1 Challenge Infection in Mice	ermerg infect dis	doi: 10.3201/eid0805.010476
13	Generation and Characterization of DNA Vaccines Targeting the Nucleocapsid Protein of Severe Acute Respiratory Syndrome Coronavirus	Vaccines and Antiviral Agents	doi: 10.1128/jvi.78.9.4638-4645.2004.
14	Immune responses with DNA vaccines encoded different gene fragments of severe acute respiratory syndrome coronavirus in BALB/c mice	Biochemical and Biophysical Research Communications	doi: 10.1016/j.bbrc.2004.11.147
15	DNA vaccine encoding Middle East respiratory syndrome coronavirus S1 protein induces protective immune responses in mice	Vaccine	doi: 10.1016/j.vaccine.2017.02.063.
16	Comparative analysis of the immunogenicity of SARS-CoV nucleocapsid DNA vaccine administrated with different routes in mouse model	Vaccine	doi: 10.1016/j.vaccine.2009.01.021
17	DNA Vaccines: Recent Developments and Future Possibilities	Human gene therapy	doi: 10.1089/hum.2006.17.1051.
18	Universal M2 ectodomain-based influenza A vaccines: preclinical and clinical developments	Expert Rev Vaccines	doi: 10.1586/erv.09.6.
19	Covid-19:What To Watch In Vaccines	Morgan Stanley Research	x
20	A double-inactivated whole virus candidate SARS coronavirus vaccine stimulates neutralising and protective antibody responses	Vaccine	doi: 10.1016/j.vaccine.2005.08.055
21	Development of a mammalian cell (Vero) derived candidate influenza virus vaccine	Vaccine	doi: 10.1016/s0264-410x(97)00301-0.
22	Inactivated SARS-CoV Vaccine Prepared from Whole Virus Induces a High Level of Neutralizing Antibodies in BALB/c Mice	DNA and Cell Biology	doi: 10.1089/104454904323145272
23	A subcutaneously injected UV-inactivated SARS coronavirus vaccine elicits systemic humoral immunity in mice	International Immunology	doi: 10.1093/intimm/dxh143.
24	Review of accidents caused by incomplete inactivation of viruses.	Developments in Biological Standardization	x
25	A live, impaired-fidelity coronavirus vaccine protects in an aged, immunocompromised mouse model of lethal disease	Nature Medicine	doi: 10.1038/nm.2972
26	A Live Attenuated Severe Acute Respiratory Syndrome Coronavirus Is Immunogenic and Efficacious in Golden Syrian Hamsters	journal of virology	doi: 10.1128/JVI.00304-08
27	Mucosal immunisation of African green monkeys (Cercopithecus aethiops) with an attenuated parainfluenza virus expressing the SARS coronavirus spike protein for the prevention of SARS	The Lancet	doi: 10.1016/S0140-6736(04)16501-X
28	Severe acute respiratory syndrome vaccine development: experiences of vaccination against avian infectious bronchitis coronavirus	Avian Pathology	doi: 10.1080/03079450310001621198.
29	Avian coronavirus infectious bronchitis attenuated live vaccines undergo selection of subpopulations and mutations following vaccination	Vaccine	doi: 10.1016/j.vaccine.2008.01.006.
30	SARS-Associated Coronavirus	n engl j med	DOI: 10.1056/NEJMp030078
31	Live attenuated influenza virus vaccines by computer-aided rational design	Nature Biotechnology	doi: 10.1038/nbt.1636
32	Preliminary Assessment of the Efficacy of a T-cell-based Influenza Vaccine, MVA-NP+M1, in Humans	Clin Infect Dis.	doi: 10.1093/cid/cis327
33	Effects of a SARS-associated coronavirus vaccine in monkeys	Lancet	doi.org/10.1016/S0140-6736(03)14962-8
34	Coronavirus Vaccine Tracker - The New York Times	NYT	x

## Sheet: supp table 2
Variable	Definition
Safety	Is the technology used safe?
Cost of good sold	Is the cost of the materials and labor directly used to create the good high?
Manufacturing scalability	Is there a capability to control process throughput without significant loss of manufacturing resources?
Manufacturing process	Are the steps through which raw materials are transformed into a final product complex?
Time of availability	Is the probability that the item will be in an operable and committable state at the start of a mission when the mission is called for at a random time high?
Shipping	Is the transport of goods complexe?
Duration of immunity	How long after injection can we expect the immunity to virus to last?
Suppl. Table 2: Definition of Variables used to assess risk of vaccines' technologies.
